# Supplementary material for: Black-tie dress code: two new species of the genus Toxomerus (Diptera, Syrphidae)
Source: Zookeys. 2011 Oct 26;(140):1–26. doi: 10.3897/zookeys.140.1930 (PMC3208516; doi:10.3897/zookeys.140.1930)
Supplement: XML Treatment for Toxomerus anthrax [file zookeys.140.1930-treatment1.xml]

<!DOCTYPE tp:taxon-treatment
  PUBLIC "-//TaxonX//DTD Taxonomic Treatment Publishing DTD v0 20100105//EN" "tax-treatment-NSO.dtd">
<tp:taxon-treatment xmlns:tp="http://www.plazi.org/taxpub"><tp:treatment-meta><mixed-citation publication-type="journal"><person-group><name><surname>Mengual</surname><given-names>Ximo</given-names></name></person-group><article-title>Black-tie dress code: two new species of the genus 
                    <italic>Toxomerus</italic> (Diptera, Syrphidae)
                </article-title><source>Zookeys</source><day>26</day><month>10</month><year>2011</year><volume>2011</volume><issue>140</issue><fpage>1</fpage><lpage>26</lpage><pub-id pub-id-type="doi">10.3897/zookeys.140.1930</pub-id></mixed-citation></tp:treatment-meta><tp:nomenclature><tp:taxon-name>
                        <tp:taxon-name-part taxon-name-part-type="genus">Toxomerus</tp:taxon-name-part>
                        <tp:taxon-name-part taxon-name-part-type="species">anthrax</tp:taxon-name-part>
                    <object-id xmlns:xlink="http://www.w3.org/1999/xlink" xlink:type="simple">http://species-id.net/wiki/Toxomerus_anthrax</object-id>
                    </tp:taxon-name><tp:taxon-authority>(Schiner)</tp:taxon-authority><xref ref-type="fig" rid="F1">Figures 15</xref><xref ref-type="fig" rid="F2">29</xref><tp:nomenclature-citation-list><tp:nomenclature-citation><tp:taxon-name>Mesogramma anthrax</tp:taxon-name><comment><xref ref-type="bibr" rid="B33">Schiner 1868</xref>: 350. Type Locality: South America [ST 3♂, 3♀, NMW].</comment></tp:nomenclature-citation><tp:nomenclature-citation><tp:taxon-name>Mesogramma vitrescens</tp:taxon-name><comment><xref ref-type="bibr" rid="B12">Hull 1930</xref>: 142. Type locality: Colombia, Magdalena, Aracataca [HT ♂, ANSP].</comment></tp:nomenclature-citation><tp:nomenclature-citation><tp:taxon-name>Mesogramma anthrax</tp:taxon-name><comment> var. <italic>flammaria</italic><xref ref-type="bibr" rid="B17">Hull 1943</xref>: 27. Type locality: Honduras, Puerto Castilla [HT ♂, unknown].</comment></tp:nomenclature-citation></tp:nomenclature-citation-list></tp:nomenclature><tp:treatment-sec sec-type="Differential diagnosis"><title>Differential diagnosis.</title><p>Male and female with medial black facial vitta, but in males does not continue laterad or dorsad antennal bases. Scutum black laterally except pos<!--PageBreak-->tpronotum yellow and notopleuron sometimes with a small yellow vitta sublaterally, not on the most lateral margin. Wing extensivey microtrichose with small bare area on both sides of vein M on the basal portion of cell bm, and costal cell bare very basally or along vein SC (posterior margin). Abdomen black, terga 3–5 sometimes dark brown to yellowish-orange, with or without yellow lateral margins; shiny, without pollinose markings.</p><p><italic><tp:taxon-name>Toxomerus anthrax</tp:taxon-name></italic> is similar to <italic><tp:taxon-name>Toxomerus circumcinctus</tp:taxon-name></italic> but the last has the notopleuron entirely yellow and postalar callus yellowish and the scutellum black with a well-defined broad yellow margin. Male genitalia are different.</p></tp:treatment-sec><tp:treatment-sec sec-type="Length"><title>Length</title><p>(5): body, 6.0–7.2 (6.6) mm; wing, 4.8–5.5 (5.2) mm.</p></tp:treatment-sec><tp:treatment-sec sec-type="Distribution"><title>Distribution.</title><p>Costa Rica, Venezuela, Colombia, Ecuador, Guyana*, Peru*.</p></tp:treatment-sec><tp:treatment-sec sec-type="Material examined"><title>Material examined.</title><p>2♂ syntypes, 28♂ 17♀.</p><fig id="F1" position="float" orientation="portrait"><label>Figures 1–15.</label><caption><p>1<bold>–</bold>8 <italic><tp:taxon-name>Toxomerus dispar</tp:taxon-name></italic>: <bold>1</bold> Abdomen of pale male, dorsal <bold>2</bold> Abdomen of dark male, dorsal <bold>3</bold> Abdomen of very dark male, dorsal <bold>4</bold> Abdomen of dark female, dorsal <bold>5</bold> Abdomen of very dark male, dorsal <bold>6</bold> wing <bold>7</bold> Female genitalia: a dorsal, b ventral <bold>8</bold> Male genitalia, 9th tergum and associated structures: a dorsal b lateral <bold>9</bold> <italic><tp:taxon-name>Toxomerus nitidus</tp:taxon-name></italic>, abdomen of female, dorsal <bold>10</bold> <italic><tp:taxon-name>Toxomerus flaviplurus</tp:taxon-name></italic>, abdomen of female, dorsal <bold>11</bold> <italic><tp:taxon-name>Toxomerus hieroglyphicus</tp:taxon-name></italic>, abdomen of male, dorsal <bold>12</bold> <italic><tp:taxon-name>Toxomerus laenas</tp:taxon-name></italic>, abdomen of male, dorsal <bold>13</bold> <italic><tp:taxon-name>Toxomerus</tp:taxon-name></italic> sp. 1, thorax, lateral <bold>14</bold> <italic><tp:taxon-name>Toxomerus flaviplurus</tp:taxon-name></italic>, thorax, lateral <bold>15</bold> <italic><tp:taxon-name>Toxomerus anthrax</tp:taxon-name></italic>, thorax, lateral (Figs 1, 2, 4, 6, 7 and 8 from <xref ref-type="bibr" rid="B36">Thompson 1981</xref>; Figs 9<bold>–</bold>15 from <xref ref-type="bibr" rid="B17">Hull 1943</xref>).</p></caption><graphic xmlns:xlink="http://www.w3.org/1999/xlink" xlink:href="ZooKeys-140-001-g001.jpg" position="float" orientation="portrait" xlink:type="simple"/></fig><fig id="F2" position="float" orientation="portrait"><label>Figures 16–29.</label><caption><p><bold>16</bold> <italic><tp:taxon-name>Toxomerus picudus</tp:taxon-name></italic>, lateral <bold>17</bold> <italic><tp:taxon-name>Toxomerus picudus</tp:taxon-name></italic>, dorsal <bold>18</bold> <italic><tp:taxon-name>Toxomerus hauseri</tp:taxon-name></italic>, lateral <bold>19</bold> <italic><tp:taxon-name>Toxomerus hauseri</tp:taxon-name></italic>, dorsal <bold>20</bold> <italic><tp:taxon-name>Toxomerus hauseri</tp:taxon-name></italic>, head, frontal <bold>21</bold> <italic><tp:taxon-name>Toxomerus picudus</tp:taxon-name></italic>, head, frontal <bold>22 </bold><italic><tp:taxon-name>Toxomerus hieroglyphicus</tp:taxon-name></italic>, head, lateral <bold>23</bold> <italic><tp:taxon-name>Toxomerus picudus</tp:taxon-name></italic>, head, lateral <bold>24</bold> <italic><tp:taxon-name>Toxomerus nitidus</tp:taxon-name></italic>, thorax, lateral <bold>25</bold> <italic><tp:taxon-name>Toxomerus laenas</tp:taxon-name></italic>, thorax, lateral <bold>26</bold> <italic><tp:taxon-name>Toxomerus paragrammus</tp:taxon-name></italic>, abdomen, dorsal <bold>27</bold> <italic><tp:taxon-name>Toxomerus incaicus</tp:taxon-name></italic>, abdomen, dorsal <bold>28</bold> <italic><tp:taxon-name>Toxomerus circumcinctus</tp:taxon-name></italic>, male genitalia, 9th tergum and associated structures: a dorsal b lateral <bold>29</bold> <italic><tp:taxon-name>Toxomerus anthrax</tp:taxon-name></italic>, male genitalia, 9th tergum and associated structures: a dorsal b lateral.</p></caption><graphic xmlns:xlink="http://www.w3.org/1999/xlink" xlink:href="ZooKeys-140-001-g002.jpg" position="float" orientation="portrait" xlink:type="simple"/></fig></tp:treatment-sec><ref-list><ref id="B36"><mixed-citation xmlns:xlink="http://www.w3.org/1999/xlink" xlink:type="simple"><person-group><name name-style="western"><surname>Thompson</surname><given-names>FC</given-names></name></person-group> (<year>1981</year>)<article-title> The flower flies of the West Indies (Diptera: Syrphidae).</article-title><source>Memoirs of the Entomological Society of Washington </source><volume>9</volume>: <fpage>1</fpage>-<lpage>200</lpage>.</mixed-citation></ref><ref id="B17"><mixed-citation xmlns:xlink="http://www.w3.org/1999/xlink" xlink:type="simple"><person-group><name name-style="western"><surname>Hull</surname><given-names>FM</given-names></name></person-group> (<year>1943</year>)<source> The genus <italic>Mesogramma</italic>. Entomologica Americana 23: 1–41, 7 pls.</source></mixed-citation></ref><ref id="B33"><mixed-citation xmlns:xlink="http://www.w3.org/1999/xlink" xlink:type="simple"><person-group><name name-style="western"><surname>Schiner</surname><given-names>IR</given-names></name></person-group> (<year>1868</year>)<source> Diptera. In: von Wullerstorf-Urbair B (Eds) Reise der österreichischen Fregatte Novara um die Erde in den Jahren 1857, 1858, 1859 unter den Befehlen des Commodore B. von Wüllerstorf-Urbair. Zoologischer Theil, 2 Band. Carl Gerold’s Sohn, Wien, vi + 388 pp, 4 pls.</source></mixed-citation></ref><ref id="B12"><mixed-citation xmlns:xlink="http://www.w3.org/1999/xlink" xlink:type="simple"><person-group><name name-style="western"><surname>Hull</surname><given-names>FM</given-names></name></person-group> (<year>1930</year>)<source> Some new species of Syrphidae (Diptera) from North and South America. Transactions of the American Entomological Society 56: 139–148, 1 pl.</source></mixed-citation></ref></ref-list></tp:taxon-treatment>
