# Supplementary material for: Black-tie dress code: two new species of the genus Toxomerus (Diptera, Syrphidae)
Source: Zookeys. 2011 Oct 26;(140):1–26. doi: 10.3897/zookeys.140.1930 (PMC3208516; doi:10.3897/zookeys.140.1930)
Supplement: XML Treatment for Toxomerus basalis [file zookeys.140.1930-treatment2.xml]

<!DOCTYPE tp:taxon-treatment
  PUBLIC "-//TaxonX//DTD Taxonomic Treatment Publishing DTD v0 20100105//EN" "tax-treatment-NSO.dtd">
<tp:taxon-treatment xmlns:tp="http://www.plazi.org/taxpub"><tp:treatment-meta><mixed-citation publication-type="journal"><person-group><name><surname>Mengual</surname><given-names>Ximo</given-names></name></person-group><article-title>Black-tie dress code: two new species of the genus 
                    <italic>Toxomerus</italic> (Diptera, Syrphidae)
                </article-title><source>Zookeys</source><day>26</day><month>10</month><year>2011</year><volume>2011</volume><issue>140</issue><fpage>1</fpage><lpage>26</lpage><pub-id pub-id-type="doi">10.3897/zookeys.140.1930</pub-id></mixed-citation></tp:treatment-meta><tp:nomenclature><tp:taxon-name>
                        <tp:taxon-name-part taxon-name-part-type="genus">Toxomerus</tp:taxon-name-part>
                        <tp:taxon-name-part taxon-name-part-type="species">basalis</tp:taxon-name-part>
                    <object-id xmlns:xlink="http://www.w3.org/1999/xlink" xlink:type="simple">http://species-id.net/wiki/Toxomerus_basalis</object-id>
                    </tp:taxon-name><tp:taxon-authority>(Walker)</tp:taxon-authority><tp:nomenclature-citation-list><tp:nomenclature-citation><tp:taxon-name>Syrphus basalis</tp:taxon-name><comment><xref ref-type="bibr" rid="B43">Walker 1836</xref>: 345. Type Locality: Brazil, St. Paul Island [HT ♂, BMNH].</comment></tp:nomenclature-citation><tp:nomenclature-citation><tp:taxon-name>Syrphus portius</tp:taxon-name><comment><xref ref-type="bibr" rid="B44">Walker 1852</xref>: 239. Type Locality: Brazil [T ♂, BMNH].</comment></tp:nomenclature-citation><tp:nomenclature-citation><tp:taxon-name>Mesogramma rhea</tp:taxon-name><comment><xref ref-type="bibr" rid="B19">Hull 1949</xref>: 228. Type Locality: Brazil [ST ♂, AMNH].</comment></tp:nomenclature-citation><tp:nomenclature-citation><tp:taxon-name>Mesogramma harlequina</tp:taxon-name><comment><xref ref-type="bibr" rid="B20">Hull 1951</xref>: 69. Type Locality: Brazil, São Paulo [HT ♀, MZSP].</comment></tp:nomenclature-citation></tp:nomenclature-citation-list></tp:nomenclature><tp:treatment-sec sec-type="Differential diagnosis"><title>Differential diagnosis.</title><p>Species with yellow face. Scutum black, bronze pollinose with a medial bluish pollinose vitta, yellow pilose; postpronotum yellow and notopleuron black with a small yellow macula posteriorly. Metacoxa yellow and metafemur black, yellow on basal 1/4–1/3. Abdomen shiny black with a medial black pollinose vitta on terga 2 to 5; terga 2, 3, 4 and 5 with triangular yellow macula on anterior 1/2–2/3 of lateral margins (see <xref ref-type="bibr" rid="B3">Borges and Couri 2009</xref>: 17, Figs 22 and 23). Diffuse, dark yellow markings might be observed in some pale forms in the center of terga 3 to 5. <italic><tp:taxon-name>Toxomerus basalis</tp:taxon-name></italic> has the wing partially bare, with costal cell bare on basal half, cell R1 bare basal to bifurcation RS, cell R bare basal to bifurcation RS and vein bm-cu, cell BM bare on anterior margin and on basal half of posterior margin, and cell CuP bare on anterior margin.</p></tp:treatment-sec><tp:treatment-sec sec-type="Length"><title>Length</title><p>(4): body, 6.0–6.5 (6.3) mm; wing, 5.0–5.2 (5.1) mm.</p></tp:treatment-sec><tp:treatment-sec sec-type="Distribution"><title>Distribution.</title><p>Southeastern Brazil.</p></tp:treatment-sec><tp:treatment-sec sec-type="Material examined"><title>Material examined.</title><p>3♂ 1♀.</p></tp:treatment-sec><tp:treatment-sec sec-type="Remarks"><title>Remarks.</title><p>The illustration of <italic><tp:taxon-name>Mesogramma portia</tp:taxon-name></italic> in <xref ref-type="bibr" rid="B19">Hull (1943</xref>: 31, Fig. 17) has two submedial short yellow vittae on terga 3, 4 and 5, forming a U-shaped macula on tergum 5. These submedial yellow vittae are at both sides of the medial black pollinose vitta. This illustration refers to a paler form of <italic><tp:taxon-name>Toxomerus basalis</tp:taxon-name></italic>.</p></tp:treatment-sec><ref-list><ref id="B43"><mixed-citation xmlns:xlink="http://www.w3.org/1999/xlink" xlink:type="simple"><person-group><name name-style="western"><surname>Walker</surname><given-names>F</given-names></name></person-group> (<year>1836</year>)<article-title> Descriptions, &amp; c. of the Diptera.</article-title> In: <person-group><name name-style="western"><surname>Curtis</surname><given-names>J</given-names></name><name name-style="western"><surname>Haliday</surname><given-names>AH</given-names></name><name name-style="western"><surname>Walker</surname><given-names>F</given-names></name></person-group>. <issue-title> Descriptions, &amp; c. of the Insects collected by Captain P. P. King, R.N. F.R.S. &amp; L.S. in the Survey of the Straits of Magellan.</issue-title><source>Transactions of the Linnean Society of London </source><volume>17</volume>: <fpage>331</fpage>-<lpage>359</lpage>.</mixed-citation></ref><ref id="B44"><mixed-citation xmlns:xlink="http://www.w3.org/1999/xlink" xlink:type="simple"><person-group><name name-style="western"><surname>Walker</surname><given-names>F</given-names></name></person-group> (<year>1852</year>)<source> Diptera. Part III. In: Saunders WW (Eds) Insecta Saundersiana: or characters of undescribed insects in the collection of William Wilson Saunders, Esq., F.R.S., F.L.S., &amp;c. Vol. 1. Van Voorst, London, 157–252, pls. 5–6.</source></mixed-citation></ref><ref id="B19"><mixed-citation xmlns:xlink="http://www.w3.org/1999/xlink" xlink:type="simple"><person-group><name name-style="western"><surname>Hull</surname><given-names>FM</given-names></name></person-group> (<year>1949</year>)<article-title> Some unusual syrphid flies.</article-title><source>Entomological News </source><volume>60</volume>: <fpage>225</fpage>-<lpage>233</lpage>.<!--PageBreak--></mixed-citation></ref><ref id="B20"><mixed-citation xmlns:xlink="http://www.w3.org/1999/xlink" xlink:type="simple"><person-group><name name-style="western"><surname>Hull</surname><given-names>FM</given-names></name></person-group> (<year>1951</year>)<article-title> Some new species of syrphid flies.</article-title><source>Journal of the New York Entomological Society </source><volume>54</volume>: <fpage>65</fpage>-<lpage>70</lpage>.</mixed-citation></ref><ref id="B3"><mixed-citation xmlns:xlink="http://www.w3.org/1999/xlink" xlink:type="simple"><person-group><name name-style="western"><surname>Borges</surname><given-names>ZM</given-names></name><name name-style="western"><surname>Couri</surname><given-names>MS</given-names></name></person-group> (<year>2009</year>)<article-title> Revision of <italic>Toxomerus</italic> Macquart, 1855 (Diptera: Syrphidae) from Brazil with synonymic notes, identification key to the species and description of three new species.</article-title><source>Zootaxa </source><volume>2179</volume>: <fpage>1</fpage>-<lpage>72</lpage>.</mixed-citation></ref></ref-list></tp:taxon-treatment>
