# Supplementary material for: Black-tie dress code: two new species of the genus Toxomerus (Diptera, Syrphidae)
Source: Zookeys. 2011 Oct 26;(140):1–26. doi: 10.3897/zookeys.140.1930 (PMC3208516; doi:10.3897/zookeys.140.1930)
Supplement: XML Treatment for Toxomerus circumcinctus [file zookeys.140.1930-treatment3.xml]

<!DOCTYPE tp:taxon-treatment
  PUBLIC "-//TaxonX//DTD Taxonomic Treatment Publishing DTD v0 20100105//EN" "tax-treatment-NSO.dtd">
<tp:taxon-treatment xmlns:tp="http://www.plazi.org/taxpub"><tp:treatment-meta><mixed-citation publication-type="journal"><person-group><name><surname>Mengual</surname><given-names>Ximo</given-names></name></person-group><article-title>Black-tie dress code: two new species of the genus 
                    <italic>Toxomerus</italic> (Diptera, Syrphidae)
                </article-title><source>Zookeys</source><day>26</day><month>10</month><year>2011</year><volume>2011</volume><issue>140</issue><fpage>1</fpage><lpage>26</lpage><pub-id pub-id-type="doi">10.3897/zookeys.140.1930</pub-id></mixed-citation></tp:treatment-meta><tp:nomenclature><tp:taxon-name>
                        <tp:taxon-name-part taxon-name-part-type="genus">Toxomerus</tp:taxon-name-part>
                        <tp:taxon-name-part taxon-name-part-type="species">circumcinctus</tp:taxon-name-part>
                    <object-id xmlns:xlink="http://www.w3.org/1999/xlink" xlink:type="simple">http://species-id.net/wiki/Toxomerus_circumcinctus</object-id>
                    <object-id xmlns:xlink="http://www.w3.org/1999/xlink" xlink:type="simple">http://eol.org/pages/753233/overview</object-id>
                    </tp:taxon-name><tp:taxon-authority>(Enderlein)</tp:taxon-authority><tp:taxon-status xmlns:xlink="http://www.w3.org/1999/xlink" xlink:type="simple">stat. n.</tp:taxon-status><xref ref-type="fig" rid="F2">Figure 28</xref><tp:nomenclature-citation-list><tp:nomenclature-citation><tp:taxon-name>Mesogramma circumcincta</tp:taxon-name><comment><xref ref-type="bibr" rid="B7">Enderlein 1938</xref>: 232. Type Locality: Peru, Lima [HT ♂, ZMHB].</comment></tp:nomenclature-citation><tp:nomenclature-citation><tp:taxon-name>Toxomerus circumcinctus</tp:taxon-name><comment> as synonym of <italic><tp:taxon-name>Toxomerus marginatus</tp:taxon-name></italic>: Thompson et al. 1976: 52 (cat.).</comment></tp:nomenclature-citation></tp:nomenclature-citation-list></tp:nomenclature><tp:treatment-sec sec-type="Differential diagnosis"><title>Differential diagnosis.</title><p>Species with yellow face and a medial broad black vitta, which ends ventrad to antennal bases. Scutum black, yellow pilose, with postpronotum and notopleuron entirely yellow; supra-alar area looks black, although it might have a thin yellow vitta connecting to the yellow postalar callus. Scutellum black with lateral and apical margins yellow. Pleuron black except katepisternum with a dorsal broad yellow macula and posterior anepisternum yellow on posterior third. Halter and calypter yellow. Femora dark brown with yellow apical tips, pro- and mesotibia yellow, metatibia brown with basal and apical extremes yellow, and tarsi brown. Abdomen dark brown, becoming yellowish brown on terga 4 and 5, with continuous yellow lateral margins from tergum 1 to tergum 5.</p><p><italic><tp:taxon-name>Toxomerus circumcinctus</tp:taxon-name></italic> is similar to <italic><tp:taxon-name>Toxomerus anthrax</tp:taxon-name></italic> but the last has the notopleuron black and postalar callus dark brown, and the scutellum black with apical margin yellow (<xref ref-type="fig" rid="F1">Fig. 15</xref>). Male genitalia are different (see <xref ref-type="fig" rid="F2">Figs 28, 29</xref>).</p></tp:treatment-sec><tp:treatment-sec sec-type="Length"><title>Length.</title><p>body, 6.0 mm; wing, 5.1 mm.</p></tp:treatment-sec><tp:treatment-sec sec-type="Distribution"><title>Distribution.</title><p>Species only known from the holotype, collected in Peru.</p></tp:treatment-sec><tp:treatment-sec sec-type="Material examined"><title>Material examined.</title><p>♂ holotype.</p></tp:treatment-sec><tp:treatment-sec sec-type="Remarks"><title>Remarks.</title><p>After the original publication (<xref ref-type="bibr" rid="B7">Enderlein 1938</xref>), this species has been only cited in two works. <xref ref-type="bibr" rid="B9">Fluke (1956)</xref> listed <italic><tp:taxon-name>Toxomerus circumcinctus</tp:taxon-name></italic> in his Neotropical catalogue as <italic><tp:taxon-name>Mesograpta circumcinctum</tp:taxon-name></italic>, and Thompson et al. (1976) synonymized it with <italic><tp:taxon-name>Toxomerus marginatus</tp:taxon-name></italic> (Say, 1823). <italic><tp:taxon-name>Toxomerus marginatus</tp:taxon-name></italic> occurs from Canada south to Central America and it was introduced in Hawaii (<xref ref-type="bibr" rid="B35">Thompson 2010</xref>) and it has a typical yellow/black abdominal pattern (http://eol.org/pages/750927/overview). After my study of the <italic>circumcinctus</italic> type, I consider them two different valid species based on morphological characters and male genitalia.</p></tp:treatment-sec><tp:treatment-sec><!--Section generated to contain objects referenced in tp:taxon-treatment.--><fig id="F2" position="float" orientation="portrait"><label>Figures 16–29.</label><caption><p><bold>16</bold> <italic><tp:taxon-name>Toxomerus picudus</tp:taxon-name></italic>, lateral <bold>17</bold> <italic><tp:taxon-name>Toxomerus picudus</tp:taxon-name></italic>, dorsal <bold>18</bold> <italic><tp:taxon-name>Toxomerus hauseri</tp:taxon-name></italic>, lateral <bold>19</bold> <italic><tp:taxon-name>Toxomerus hauseri</tp:taxon-name></italic>, dorsal <bold>20</bold> <italic><tp:taxon-name>Toxomerus hauseri</tp:taxon-name></italic>, head, frontal <bold>21</bold> <italic><tp:taxon-name>Toxomerus picudus</tp:taxon-name></italic>, head, frontal <bold>22 </bold><italic><tp:taxon-name>Toxomerus hieroglyphicus</tp:taxon-name></italic>, head, lateral <bold>23</bold> <italic><tp:taxon-name>Toxomerus picudus</tp:taxon-name></italic>, head, lateral <bold>24</bold> <italic><tp:taxon-name>Toxomerus nitidus</tp:taxon-name></italic>, thorax, lateral <bold>25</bold> <italic><tp:taxon-name>Toxomerus laenas</tp:taxon-name></italic>, thorax, lateral <bold>26</bold> <italic><tp:taxon-name>Toxomerus paragrammus</tp:taxon-name></italic>, abdomen, dorsal <bold>27</bold> <italic><tp:taxon-name>Toxomerus incaicus</tp:taxon-name></italic>, abdomen, dorsal <bold>28</bold> <italic><tp:taxon-name>Toxomerus circumcinctus</tp:taxon-name></italic>, male genitalia, 9th tergum and associated structures: a dorsal b lateral <bold>29</bold> <italic><tp:taxon-name>Toxomerus anthrax</tp:taxon-name></italic>, male genitalia, 9th tergum and associated structures: a dorsal b lateral.</p></caption><graphic xmlns:xlink="http://www.w3.org/1999/xlink" xlink:href="ZooKeys-140-001-g002.jpg" position="float" orientation="portrait" xlink:type="simple"/></fig><fig id="F1" position="float" orientation="portrait"><label>Figures 1–15.</label><caption><p>1<bold>–</bold>8 <italic><tp:taxon-name>Toxomerus dispar</tp:taxon-name></italic>: <bold>1</bold> Abdomen of pale male, dorsal <bold>2</bold> Abdomen of dark male, dorsal <bold>3</bold> Abdomen of very dark male, dorsal <bold>4</bold> Abdomen of dark female, dorsal <bold>5</bold> Abdomen of very dark male, dorsal <bold>6</bold> wing <bold>7</bold> Female genitalia: a dorsal, b ventral <bold>8</bold> Male genitalia, 9th tergum and associated structures: a dorsal b lateral <bold>9</bold> <italic><tp:taxon-name>Toxomerus nitidus</tp:taxon-name></italic>, abdomen of female, dorsal <bold>10</bold> <italic><tp:taxon-name>Toxomerus flaviplurus</tp:taxon-name></italic>, abdomen of female, dorsal <bold>11</bold> <italic><tp:taxon-name>Toxomerus hieroglyphicus</tp:taxon-name></italic>, abdomen of male, dorsal <bold>12</bold> <italic><tp:taxon-name>Toxomerus laenas</tp:taxon-name></italic>, abdomen of male, dorsal <bold>13</bold> <italic><tp:taxon-name>Toxomerus</tp:taxon-name></italic> sp. 1, thorax, lateral <bold>14</bold> <italic><tp:taxon-name>Toxomerus flaviplurus</tp:taxon-name></italic>, thorax, lateral <bold>15</bold> <italic><tp:taxon-name>Toxomerus anthrax</tp:taxon-name></italic>, thorax, lateral (Figs 1, 2, 4, 6, 7 and 8 from <xref ref-type="bibr" rid="B36">Thompson 1981</xref>; Figs 9<bold>–</bold>15 from <xref ref-type="bibr" rid="B17">Hull 1943</xref>).</p></caption><graphic xmlns:xlink="http://www.w3.org/1999/xlink" xlink:href="ZooKeys-140-001-g001.jpg" position="float" orientation="portrait" xlink:type="simple"/></fig></tp:treatment-sec><ref-list><ref id="B7"><mixed-citation xmlns:xlink="http://www.w3.org/1999/xlink" xlink:type="simple"><person-group><name name-style="western"><surname>Enderlein</surname><given-names>G</given-names></name></person-group> (<year>1938</year>)<article-title> Beitrag zur Kenntnis der Syrphiden.</article-title><source>Sitzungsberichte der Gesellschaft Naturforschender Freunde zu Berlin </source><volume>1937</volume>: <fpage>192</fpage>-<lpage>237</lpage>.</mixed-citation></ref><ref id="B36"><mixed-citation xmlns:xlink="http://www.w3.org/1999/xlink" xlink:type="simple"><person-group><name name-style="western"><surname>Thompson</surname><given-names>FC</given-names></name></person-group> (<year>1981</year>)<article-title> The flower flies of the West Indies (Diptera: Syrphidae).</article-title><source>Memoirs of the Entomological Society of Washington </source><volume>9</volume>: <fpage>1</fpage>-<lpage>200</lpage>.</mixed-citation></ref><ref id="B17"><mixed-citation xmlns:xlink="http://www.w3.org/1999/xlink" xlink:type="simple"><person-group><name name-style="western"><surname>Hull</surname><given-names>FM</given-names></name></person-group> (<year>1943</year>)<source> The genus <italic>Mesogramma</italic>. Entomologica Americana 23: 1–41, 7 pls.</source></mixed-citation></ref><ref id="B9"><mixed-citation xmlns:xlink="http://www.w3.org/1999/xlink" xlink:type="simple"><person-group><name name-style="western"><surname>Fluke</surname><given-names>CL</given-names></name></person-group> (<year>1956</year>)<article-title> Catalogue of the family Syrphidae in the Neotropical Region.</article-title><source>Revista Brasileira de Entomologia </source><volume>6</volume>: <fpage>193</fpage>-<lpage>268</lpage>.</mixed-citation></ref><ref id="B35"><mixed-citation xmlns:xlink="http://www.w3.org/1999/xlink" xlink:type="simple"><person-group><name name-style="western"><surname>Thompson</surname><given-names>FC</given-names></name></person-group> (<year>2010</year>)<source> Syrphidae. <italic>Systema Dipterorum</italic>, Version 1.0. 13194 records. http://www.diptera.org/, [accessed on 10 July 2011]</source></mixed-citation></ref></ref-list></tp:taxon-treatment>
