# Supplementary material for: Black-tie dress code: two new species of the genus Toxomerus (Diptera, Syrphidae)
Source: Zookeys. 2011 Oct 26;(140):1–26. doi: 10.3897/zookeys.140.1930 (PMC3208516; doi:10.3897/zookeys.140.1930)
Supplement: XML Treatment for Toxomerus dispar [file zookeys.140.1930-treatment4.xml]

<!DOCTYPE tp:taxon-treatment
  PUBLIC "-//TaxonX//DTD Taxonomic Treatment Publishing DTD v0 20100105//EN" "tax-treatment-NSO.dtd">
<tp:taxon-treatment xmlns:tp="http://www.plazi.org/taxpub"><tp:treatment-meta><mixed-citation publication-type="journal"><person-group><name><surname>Mengual</surname><given-names>Ximo</given-names></name></person-group><article-title>Black-tie dress code: two new species of the genus 
                    <italic>Toxomerus</italic> (Diptera, Syrphidae)
                </article-title><source>Zookeys</source><day>26</day><month>10</month><year>2011</year><volume>2011</volume><issue>140</issue><fpage>1</fpage><lpage>26</lpage><pub-id pub-id-type="doi">10.3897/zookeys.140.1930</pub-id></mixed-citation></tp:treatment-meta><tp:nomenclature><tp:taxon-name>
                        <tp:taxon-name-part taxon-name-part-type="genus">Toxomerus</tp:taxon-name-part>
                        <tp:taxon-name-part taxon-name-part-type="species">dispar</tp:taxon-name-part>
                    <object-id xmlns:xlink="http://www.w3.org/1999/xlink" xlink:type="simple">http://species-id.net/wiki/Toxomerus_dispar</object-id>
                    </tp:taxon-name><tp:taxon-authority>(Fabricius)</tp:taxon-authority><xref ref-type="fig" rid="F1">Figures 1–8</xref><tp:nomenclature-citation-list><tp:nomenclature-citation><tp:taxon-name>Syrphus dispar</tp:taxon-name><comment><xref ref-type="bibr" rid="B8">Fabricius 1794</xref>: 309. Type locality: «Americae meridionalis» restricted to Virgin Islands, St. Croix (<xref ref-type="bibr" rid="B36">Thompson 1981</xref>: 86) [ST ♂ ♀, ZMUC, destroyed, see <xref ref-type="bibr" rid="B36">Thompson 1981</xref>: 86].<!--PageBreak--></comment></tp:nomenclature-citation><tp:nomenclature-citation><tp:taxon-name>Syrphus basilaris</tp:taxon-name><comment><xref ref-type="bibr" rid="B45">Wiedemann 1830</xref>: 143. Type locality: Brazil [HT ♂, SMF].</comment></tp:nomenclature-citation><tp:nomenclature-citation><tp:taxon-name>Syrphus vicinus</tp:taxon-name><comment><xref ref-type="bibr" rid="B21">Macquart 1846</xref>: 264. Type locality: Brazil [HT ♀, OUMNH].</comment></tp:nomenclature-citation><tp:nomenclature-citation><tp:taxon-name>Mesogramma soror</tp:taxon-name><comment><xref ref-type="bibr" rid="B33">Schiner 1868</xref>: 350. Type locality: “America” [HT ♂, NMW]; Thompson et al., 1976: 48 (cat.).</comment></tp:nomenclature-citation><tp:nomenclature-citation><tp:taxon-name>Syrphus tridentatus</tp:taxon-name><comment><xref ref-type="bibr" rid="B31">Rondani 1868</xref>: 24. Type locality: Argentina, Patagonia [HT ♂, unknown].</comment></tp:nomenclature-citation><tp:nomenclature-citation><tp:taxon-name>Syrphus melanogaster</tp:taxon-name><comment> Thomson 1869: 495. Type locality: Brazil, Rio de Janeiro [HT ♀, NHRS].</comment></tp:nomenclature-citation><tp:nomenclature-citation><tp:taxon-name>Mesograpta variabilis</tp:taxon-name><comment><xref ref-type="bibr" rid="B47">Wulp 1883</xref>: 6. Type locality: Guadeloupe, Delaunay [HT ♂, IRSNB].</comment></tp:nomenclature-citation><tp:nomenclature-citation><tp:taxon-name>Melanostoma annulifera</tp:taxon-name><comment><xref ref-type="bibr" rid="B2">Bigot 1884b</xref>: 84. Type locality: Mexico [HT ♀, OUMNH].</comment></tp:nomenclature-citation><tp:nomenclature-citation><tp:taxon-name>Mesograpta trilobata</tp:taxon-name><comment><xref ref-type="bibr" rid="B2">Bigot 1884b</xref>: 109. Type locality: Mexico [HT ♂, OUMNH].</comment></tp:nomenclature-citation><tp:nomenclature-citation><tp:taxon-name>Orthonevra annulifera</tp:taxon-name><comment><xref ref-type="bibr" rid="B1">Bigot 1884a</xref>: 556. Type locality: Brazil [HT ♀, OUMNH].</comment></tp:nomenclature-citation><tp:nomenclature-citation><tp:taxon-name>Paragus ruficaudatus</tp:taxon-name><comment><xref ref-type="bibr" rid="B1">Bigot 1884a</xref>: 541. Type locality: Brazil [HT ♂, BMNH].</comment></tp:nomenclature-citation><tp:nomenclature-citation><tp:taxon-name>Mesogramma</tp:taxon-name><comment> –? (<italic>bidentata</italic>) <xref ref-type="bibr" rid="B46">Williston 1891</xref>: 25. Type locality: Mexico, Acaguizotla, Chilpancingo, Tepetlapa, Medellin near Vera Cruz, Teapa in Tabasco, Orizaba [ST ♂ ♀, unknown].</comment></tp:nomenclature-citation><tp:nomenclature-citation><tp:taxon-name>Mesogramma bidentatum</tp:taxon-name><comment><xref ref-type="bibr" rid="B10">Giglio-Tos 1893</xref>: 49. Type locality: Mexico, Acaguizotla, Chilpancingo, Tetetlapa, Medellin presso Vera Cruz, Orizaba, Tampico [ST 6♂ 3♀, MRSN].</comment></tp:nomenclature-citation><tp:nomenclature-citation><tp:taxon-name>Mesogramma imperialis</tp:taxon-name><comment><xref ref-type="bibr" rid="B4">Curran 1926</xref>: 103. Type locality: Jamaica, Blue Castle [HT ♀, BMNH].</comment></tp:nomenclature-citation><tp:nomenclature-citation><tp:taxon-name>Mesogramma lutzi</tp:taxon-name><comment><xref ref-type="bibr" rid="B5">Curran 1930</xref>: 7. Type locality: Panama, Canal Zone, Grijoles [HT ♀, AMNH].</comment></tp:nomenclature-citation><tp:nomenclature-citation><tp:taxon-name>Mesogramma basilaris</tp:taxon-name><comment> var. <italic>flavocuneus</italic><xref ref-type="bibr" rid="B13">Hull 1940</xref>: 433. Type locality: Honduras, Salada River, near Ceiba [HT ♀, CNC].</comment></tp:nomenclature-citation><tp:nomenclature-citation><tp:taxon-name>Mesogramma triangulata</tp:taxon-name><comment><xref ref-type="bibr" rid="B15">Hull 1942a</xref>: 104. Type locality: Paraguay, Villarica [HT ♀, AMNH].</comment></tp:nomenclature-citation><tp:nomenclature-citation><tp:taxon-name>Mesogramma basilaris</tp:taxon-name><comment> var. <italic>bifida</italic><xref ref-type="bibr" rid="B17">Hull 1943</xref>: 26. Type locality: Ecuador, Baños [HT ♂, CNC].</comment></tp:nomenclature-citation><tp:nomenclature-citation><tp:taxon-name>Mesogramma basilaris</tp:taxon-name><comment> var. <italic>neotropica</italic><xref ref-type="bibr" rid="B17">Hull 1943</xref>: 36.</comment></tp:nomenclature-citation><tp:nomenclature-citation><tp:taxon-name>Mesogramma lutzi</tp:taxon-name><comment> var. <italic>fasciata</italic><xref ref-type="bibr" rid="B18">Hull 1948</xref>: 8. Type locality: Venezuela. San Esteban [HT ♀, USNM].</comment></tp:nomenclature-citation></tp:nomenclature-citation-list></tp:nomenclature><tp:treatment-sec sec-type="Differential diagnosis"><title>Differential diagnosis.</title><p>Male has yellow face, females a medial broad black vitta continuing along frons and ending at vertex. Scutum black, bronze pollinose wit a medial whitish pollinose vitta and two submedial brown vittae; scutum black laterally except postpronotum yellow, at least on posterior half. Scutellum black, sometimes with apical margin yellow, pale pilose. Wing partly bare basally. <italic><tp:taxon-name>Toxomerus dispar</tp:taxon-name></italic> has the abdominal pattern very variable, from almost entirely yellow to entirely black (see <xref ref-type="fig" rid="F1">Figs 1–5</xref>), and this is the main reason to have such a high number of synonyms.</p><p>Species very similar to <italic><tp:taxon-name>Toxomerus</tp:taxon-name></italic> sp. 3, but <italic><tp:taxon-name>Toxomerus dispar</tp:taxon-name></italic> has pro- and mesotibiae yellow, postanal process of male genitalia long, more than half as long as surstylus and <!--PageBreak--><!--PageBreak-->female has metaepisternum partly or entirely yellow. The present key only works for dark forms of this species.</p></tp:treatment-sec><tp:treatment-sec sec-type="Length"><title>Length</title><p>(5): body, 6.4–7.1 (6.7) mm; wing, 5.1–5.4 (5.3) mm.</p></tp:treatment-sec><tp:treatment-sec sec-type="Distribution"><title>Distribution.</title><p>Widespread in the New World, from USA to Argentina.</p></tp:treatment-sec><tp:treatment-sec sec-type="Material examined"><title>Material examined.</title><p>More than 100 specimens from Mexico, Honduras, El Salvador, Guatemala, Costa Rica, Panama, Ecuador, Venezuela and Brazil.</p></tp:treatment-sec><tp:treatment-sec><!--Section generated to contain objects referenced in tp:taxon-treatment.--><fig id="F1" position="float" orientation="portrait"><label>Figures 1–15.</label><caption><p>1<bold>–</bold>8 <italic><tp:taxon-name>Toxomerus dispar</tp:taxon-name></italic>: <bold>1</bold> Abdomen of pale male, dorsal <bold>2</bold> Abdomen of dark male, dorsal <bold>3</bold> Abdomen of very dark male, dorsal <bold>4</bold> Abdomen of dark female, dorsal <bold>5</bold> Abdomen of very dark male, dorsal <bold>6</bold> wing <bold>7</bold> Female genitalia: a dorsal, b ventral <bold>8</bold> Male genitalia, 9th tergum and associated structures: a dorsal b lateral <bold>9</bold> <italic><tp:taxon-name>Toxomerus nitidus</tp:taxon-name></italic>, abdomen of female, dorsal <bold>10</bold> <italic><tp:taxon-name>Toxomerus flaviplurus</tp:taxon-name></italic>, abdomen of female, dorsal <bold>11</bold> <italic><tp:taxon-name>Toxomerus hieroglyphicus</tp:taxon-name></italic>, abdomen of male, dorsal <bold>12</bold> <italic><tp:taxon-name>Toxomerus laenas</tp:taxon-name></italic>, abdomen of male, dorsal <bold>13</bold> <italic><tp:taxon-name>Toxomerus</tp:taxon-name></italic> sp. 1, thorax, lateral <bold>14</bold> <italic><tp:taxon-name>Toxomerus flaviplurus</tp:taxon-name></italic>, thorax, lateral <bold>15</bold> <italic><tp:taxon-name>Toxomerus anthrax</tp:taxon-name></italic>, thorax, lateral (Figs 1, 2, 4, 6, 7 and 8 from <xref ref-type="bibr" rid="B36">Thompson 1981</xref>; Figs 9<bold>–</bold>15 from <xref ref-type="bibr" rid="B17">Hull 1943</xref>).</p></caption><graphic xmlns:xlink="http://www.w3.org/1999/xlink" xlink:href="ZooKeys-140-001-g001.jpg" position="float" orientation="portrait" xlink:type="simple"/></fig></tp:treatment-sec><ref-list><ref id="B36"><mixed-citation xmlns:xlink="http://www.w3.org/1999/xlink" xlink:type="simple"><person-group><name name-style="western"><surname>Thompson</surname><given-names>FC</given-names></name></person-group> (<year>1981</year>)<article-title> The flower flies of the West Indies (Diptera: Syrphidae).</article-title><source>Memoirs of the Entomological Society of Washington </source><volume>9</volume>: <fpage>1</fpage>-<lpage>200</lpage>.</mixed-citation></ref><ref id="B17"><mixed-citation xmlns:xlink="http://www.w3.org/1999/xlink" xlink:type="simple"><person-group><name name-style="western"><surname>Hull</surname><given-names>FM</given-names></name></person-group> (<year>1943</year>)<source> The genus <italic>Mesogramma</italic>. Entomologica Americana 23: 1–41, 7 pls.</source></mixed-citation></ref><ref id="B8"><mixed-citation xmlns:xlink="http://www.w3.org/1999/xlink" xlink:type="simple"><person-group><name name-style="western"><surname>Fabricius</surname><given-names>JC</given-names></name></person-group> (<year>1794</year>)<source> Entomologia systematica emendata et aucta: Secundun classes, ordines, genera, species, adjectis synonimis, locis, observationibus, descriptionibus. Vol. 4. C.G. Proft, Hafniae [=Copenhagen], vi + 472 + v pp.</source></mixed-citation></ref><ref id="B45"><mixed-citation xmlns:xlink="http://www.w3.org/1999/xlink" xlink:type="simple"><person-group><name name-style="western"><surname>Wiedemann</surname><given-names>CRW</given-names></name></person-group> (<year>1830</year>)<source> Aussereuropäische Zweiflügelige Insekten. Als Fortsetzung des Meigenschen Werkes. Schulzischen Buchhandlung, Hamm, xii + 684 pp., 5 pls.</source></mixed-citation></ref><ref id="B21"><mixed-citation xmlns:xlink="http://www.w3.org/1999/xlink" xlink:type="simple"><person-group><name name-style="western"><surname>Macquart</surname><given-names>PJM</given-names></name></person-group> (<year>1846</year>)<source> Diptères exotiques nouveaux ou peu connus. Supplement [1]. Memoires de la Société (Royale) des sciences, de l’agriculture et des arts à Lille 1844: 133–364, 20 pls.</source></mixed-citation></ref><ref id="B33"><mixed-citation xmlns:xlink="http://www.w3.org/1999/xlink" xlink:type="simple"><person-group><name name-style="western"><surname>Schiner</surname><given-names>IR</given-names></name></person-group> (<year>1868</year>)<source> Diptera. In: von Wullerstorf-Urbair B (Eds) Reise der österreichischen Fregatte Novara um die Erde in den Jahren 1857, 1858, 1859 unter den Befehlen des Commodore B. von Wüllerstorf-Urbair. Zoologischer Theil, 2 Band. Carl Gerold’s Sohn, Wien, vi + 388 pp, 4 pls.</source></mixed-citation></ref><ref id="B31"><mixed-citation xmlns:xlink="http://www.w3.org/1999/xlink" xlink:type="simple"><person-group><name name-style="western"><surname>Rondani</surname><given-names>C</given-names></name></person-group> (<year>1868</year>)<article-title> Diptera aliqua in America meridionali lecta a Prof. P. Strobel annis 1866–67 distincta et annotata, novis aliquibus descriptis.</article-title><source>Annuario della Società dei Naturalisti di Modena </source><volume>3</volume>: <fpage>24</fpage>-<lpage>40</lpage>.</mixed-citation></ref><ref id="B47"><mixed-citation xmlns:xlink="http://www.w3.org/1999/xlink" xlink:type="simple"><person-group><name name-style="western"><surname>Wulp</surname><given-names> FM vander</given-names></name></person-group> (<year>1883</year>)<source> Amerikaansche Diptera (1882–1883). Tijdschrift voor Entomology 26: 1–60, pls. 1–2.</source><!--PageBreak--></mixed-citation></ref><ref id="B2"><mixed-citation xmlns:xlink="http://www.w3.org/1999/xlink" xlink:type="simple"><person-group><name name-style="western"><surname>Bigot</surname><given-names>JMF</given-names></name></person-group> (<year>1884b</year>)<source> Diptères nouveaux ou peu connus. 24 partie, XXXII: Syrphidi (2 partie). Especes nouvelles, no. III. Annales de la Société entomologique de France ser. 6, 4: 73–80, 81–116.</source></mixed-citation></ref><ref id="B1"><mixed-citation xmlns:xlink="http://www.w3.org/1999/xlink" xlink:type="simple"><person-group><name name-style="western"><surname>Bigot</surname><given-names>JMF</given-names></name></person-group> (<year>1884a</year>)<source> Diptères nouveaux ou peu connus. 23e partie, XXXII: Syrphidi (2 partie). Especes nouvelles, no. II. Annales de la Société entomologique de France ser. 6, 3: 535–560.</source></mixed-citation></ref><ref id="B46"><mixed-citation xmlns:xlink="http://www.w3.org/1999/xlink" xlink:type="simple"><person-group><name name-style="western"><surname>Williston</surname><given-names>SW</given-names></name></person-group> (<year>1891</year>)<article-title> Fam. Syrphidae.</article-title> In: <person-group><name name-style="western"><surname>Godman</surname><given-names>FD</given-names></name><name name-style="western"><surname>Salvin</surname><given-names>O</given-names></name></person-group> (<role>Eds.</role>). <issue-title>Biologia Centrali-Americana.</issue-title><source>Zoologia- Insecta-Diptera Vol. 3. Taylor &amp; Francis, London</source>: <fpage>1</fpage>-<lpage>56</lpage>.</mixed-citation></ref><ref id="B10"><mixed-citation xmlns:xlink="http://www.w3.org/1999/xlink" xlink:type="simple"><person-group><name name-style="western"><surname>Giglio-Tos</surname><given-names>E</given-names></name></person-group> (<year>1893</year>)<source> Ditteri del Messico. Parte II. Syrphidae-Conopidae-Pipunculidae. C. Clausen, Torino, 80 pp., 1 pl.</source></mixed-citation></ref><ref id="B4"><mixed-citation xmlns:xlink="http://www.w3.org/1999/xlink" xlink:type="simple"><person-group><name name-style="western"><surname>Curran</surname><given-names>CH</given-names></name></person-group> (<year>1926</year>)<article-title> Appendix. New Diptera from Jamaica.</article-title> In: <person-group><name name-style="western"><surname>Gowdey</surname><given-names>CC</given-names></name></person-group> (<role>Eds</role>). <issue-title>Catalogus insectorum jamaicensis.</issue-title><source>Entomological Bulletin of the Department of Agriculture of Jamaica 4 (1/2)</source>: <fpage>102</fpage>-<lpage>114</lpage>.</mixed-citation></ref><ref id="B5"><mixed-citation xmlns:xlink="http://www.w3.org/1999/xlink" xlink:type="simple"><person-group><name name-style="western"><surname>Curran</surname><given-names>CH</given-names></name></person-group> (<year>1930</year>)<article-title> New Diptera belonging to the genus <italic>Mesogramma</italic> Loew (Syrphidae).</article-title><source>American Museum Novitates </source><volume>405</volume>: <fpage>1</fpage>-<lpage>14</lpage>.</mixed-citation></ref><ref id="B13"><mixed-citation xmlns:xlink="http://www.w3.org/1999/xlink" xlink:type="simple"><person-group><name name-style="western"><surname>Hull</surname><given-names>FM</given-names></name></person-group> (<year>1940</year>)<article-title> Some new species of Syrphidae.</article-title><source>Journal of the Washington Academy of Sciences </source><volume>30</volume>: <fpage>432</fpage>-<lpage>434</lpage>.</mixed-citation></ref><ref id="B15"><mixed-citation xmlns:xlink="http://www.w3.org/1999/xlink" xlink:type="simple"><person-group><name name-style="western"><surname>Hull</surname><given-names>FM</given-names></name></person-group> (<year>1942a</year>)<article-title> New species of Syrphidae from the Neotropical region.</article-title><source>Psyche </source><volume>49</volume>: <fpage>84</fpage>-<lpage>107</lpage>.</mixed-citation></ref><ref id="B18"><mixed-citation xmlns:xlink="http://www.w3.org/1999/xlink" xlink:type="simple"><person-group><name name-style="western"><surname>Hull</surname><given-names>FM</given-names></name></person-group> (<year>1948</year>)<article-title> Venezuelan syrphid flies.</article-title><source>Boletin de Entomologia Venezolana </source><volume>7</volume>: <fpage>6</fpage>-<lpage>10</lpage>.</mixed-citation></ref></ref-list></tp:taxon-treatment>
