# Supplementary material for: Black-tie dress code: two new species of the genus Toxomerus (Diptera, Syrphidae)
Source: Zookeys. 2011 Oct 26;(140):1–26. doi: 10.3897/zookeys.140.1930 (PMC3208516; doi:10.3897/zookeys.140.1930)
Supplement: XML Treatment for Toxomerus flaviplurus [file zookeys.140.1930-treatment5.xml]

<!DOCTYPE tp:taxon-treatment
  PUBLIC "-//TaxonX//DTD Taxonomic Treatment Publishing DTD v0 20100105//EN" "tax-treatment-NSO.dtd">
<tp:taxon-treatment xmlns:tp="http://www.plazi.org/taxpub"><tp:treatment-meta><mixed-citation publication-type="journal"><person-group><name><surname>Mengual</surname><given-names>Ximo</given-names></name></person-group><article-title>Black-tie dress code: two new species of the genus 
                    <italic>Toxomerus</italic> (Diptera, Syrphidae)
                </article-title><source>Zookeys</source><day>26</day><month>10</month><year>2011</year><volume>2011</volume><issue>140</issue><fpage>1</fpage><lpage>26</lpage><pub-id pub-id-type="doi">10.3897/zookeys.140.1930</pub-id></mixed-citation></tp:treatment-meta><tp:nomenclature><tp:taxon-name>
                        <tp:taxon-name-part taxon-name-part-type="genus">Toxomerus</tp:taxon-name-part>
                        <tp:taxon-name-part taxon-name-part-type="species">flaviplurus</tp:taxon-name-part>
                    <object-id xmlns:xlink="http://www.w3.org/1999/xlink" xlink:type="simple">http://species-id.net/wiki/Toxomerus_flaviplurus</object-id>
                    </tp:taxon-name><tp:taxon-authority>(Hall)</tp:taxon-authority><xref ref-type="fig" rid="F1">Figures 10, 14</xref><tp:nomenclature-citation-list><tp:nomenclature-citation><tp:taxon-name>Mesogramma flaviplurus</tp:taxon-name><comment><xref ref-type="bibr" rid="B11">Hall 1927</xref>: 239. Type Locality: Guatemala, Puerto Barrios [HT ♀, OSU].</comment></tp:nomenclature-citation></tp:nomenclature-citation-list></tp:nomenclature><tp:treatment-sec sec-type="Differential diagnosis"><title>Differential diagnosis.</title><p>Male with yellow face with a medial broad dark vitta surrounding antennal bases forming narrow dark area between antennal bases and dorsad to antennal bases, black ventrolaterally, yellow pilose, white pollinose laterally. Female face and frons yellow with medial black vitta joining medial black frons vitta until the vertex, surrounding laterally the antennal bases. Scutum black, greenish-brown pollinose with dorsomedial broad bluish pollinose vitta and two submedial bronze pollinose vittae, entirely yellow pilose; postpronotum yellowish-brown, slightly lighter than scutum, notopleuron black; supra-alar area and postalar callus yellowish; scutellum black with broad yellow vitta on lateral and apical margins, pale pilose. Pleuron mostly black, except posterior anepisternum black on posterior third, pale pilose; katepisternum with dorsal yellow macula reduced. Wing membrane light brown, entirely microtrichose. Male abdomen shiny black, pale pilose, with tergum 8 as long or longer than tergum 5; male genitalia with long postanal process (<xref ref-type="bibr" rid="B3">Borges and Couri 2009</xref>: 21, Fig. 47). Female abdomen a bit more oval, shiny black with a black pollinose pattern (<xref ref-type="fig" rid="F1">Fig. 10</xref>)</p></tp:treatment-sec><tp:treatment-sec sec-type="Length"><title>Length</title><p>(5): body, 7.2–7.7 (7.4) mm; wing, 6.6–6.9 (6.8) mm.</p></tp:treatment-sec><tp:treatment-sec sec-type="Distribution"><title>Distribution.</title><p>Guatemala, Costa Rica, Brazil, Panama, Trinidad*.</p></tp:treatment-sec><tp:treatment-sec sec-type="Material examined"><title>Material examined.</title><p>2♂ paratypes, 50♂ 37♀.</p></tp:treatment-sec><tp:treatment-sec sec-type="Remarks"><title>Remarks.</title><p><italic><tp:taxon-name>Toxomerus flaviplurus</tp:taxon-name></italic> can have yellow markings in the abdomen, with yellow fasciate vittae on terga 2 to 4 and submedial yellow vittae on terga 3 to 5 (see <xref ref-type="bibr" rid="B3">Borges and Couri 2009</xref>: 17, Fig. 28). The species key works for the dark form of this species. Some dark specimens of <italic><tp:taxon-name>Toxomerus flaviplurus</tp:taxon-name></italic> can have an almost continuous lateral yellow vitta on the scutum. For this reason, <italic><tp:taxon-name>Toxomerus flaviplurus</tp:taxon-name></italic> appears in two different couplets in the key.</p><p><xref ref-type="bibr" rid="B27">Reemer (2010)</xref> synonymised <italic>flaviplurus</italic> under <italic><tp:taxon-name>Toxomerus costalis</tp:taxon-name></italic> (Wiedemann) based on the overall similarity of these species after studying photographs of the paratypes of <italic><tp:taxon-name>Toxomerus flaviplurus</tp:taxon-name></italic> and the holotype of <italic><tp:taxon-name>Toxomerus costalis</tp:taxon-name></italic>. <xref ref-type="bibr" rid="B27">Reemer (2010</xref>: 185, Figs 94, 95) included photographs of new <italic>costalis</italic> material from Surinam and male and female look similar to pale forms of <italic>flaviplurus</italic>. The holotype of <italic><tp:taxon-name>Toxomerus costalis</tp:taxon-name></italic> has glued an abdomen of a <italic><tp:taxon-name>Eupeodes</tp:taxon-name></italic> species; the head is also glued but it is the original. After the study of the paratypes o<!--PageBreak-->f <italic>flaviplurus</italic> and the holotype of <italic>costalis</italic>, I found only a minor difference that is within the variability range of this species: the holotype of <italic>costalis</italic> has the scutellum with a broad yellow vitta on lateral and apical margins. Based on my limited material of <italic><tp:taxon-name>Toxomerus costalis</tp:taxon-name></italic> and the fact that the holotype lacks the abdomen, I have no morphological characters to disagree with Reemer, but I have molecular evidences to not accept this synonym at this moment. <xref ref-type="bibr" rid="B25">Mengual et al. (2011</xref>, but see <xref ref-type="bibr" rid="B23">Mengual 2008</xref>) inferred the phylogenetic relationships among the genera <italic><tp:taxon-name>Toxomerus</tp:taxon-name></italic> and <italic><tp:taxon-name>Ocyptamus</tp:taxon-name></italic> Macquart, 1834 and their results placed a specimen of <italic><tp:taxon-name>Toxomerus costalis</tp:taxon-name></italic> from Surinam (identified by M. Reemer) distantly related to a specimen of <italic><tp:taxon-name>Toxomerus flaviplurus</tp:taxon-name></italic> from Venezuela. The study of more material and a broader sample of specimens for DNA studies are required to better understand these taxa.</p></tp:treatment-sec><tp:treatment-sec><!--Section generated to contain objects referenced in tp:taxon-treatment.--><fig id="F1" position="float" orientation="portrait"><label>Figures 1–15.</label><caption><p>1<bold>–</bold>8 <italic><tp:taxon-name>Toxomerus dispar</tp:taxon-name></italic>: <bold>1</bold> Abdomen of pale male, dorsal <bold>2</bold> Abdomen of dark male, dorsal <bold>3</bold> Abdomen of very dark male, dorsal <bold>4</bold> Abdomen of dark female, dorsal <bold>5</bold> Abdomen of very dark male, dorsal <bold>6</bold> wing <bold>7</bold> Female genitalia: a dorsal, b ventral <bold>8</bold> Male genitalia, 9th tergum and associated structures: a dorsal b lateral <bold>9</bold> <italic><tp:taxon-name>Toxomerus nitidus</tp:taxon-name></italic>, abdomen of female, dorsal <bold>10</bold> <italic><tp:taxon-name>Toxomerus flaviplurus</tp:taxon-name></italic>, abdomen of female, dorsal <bold>11</bold> <italic><tp:taxon-name>Toxomerus hieroglyphicus</tp:taxon-name></italic>, abdomen of male, dorsal <bold>12</bold> <italic><tp:taxon-name>Toxomerus laenas</tp:taxon-name></italic>, abdomen of male, dorsal <bold>13</bold> <italic><tp:taxon-name>Toxomerus</tp:taxon-name></italic> sp. 1, thorax, lateral <bold>14</bold> <italic><tp:taxon-name>Toxomerus flaviplurus</tp:taxon-name></italic>, thorax, lateral <bold>15</bold> <italic><tp:taxon-name>Toxomerus anthrax</tp:taxon-name></italic>, thorax, lateral (Figs 1, 2, 4, 6, 7 and 8 from <xref ref-type="bibr" rid="B36">Thompson 1981</xref>; Figs 9<bold>–</bold>15 from <xref ref-type="bibr" rid="B17">Hull 1943</xref>).</p></caption><graphic xmlns:xlink="http://www.w3.org/1999/xlink" xlink:href="ZooKeys-140-001-g001.jpg" position="float" orientation="portrait" xlink:type="simple"/></fig></tp:treatment-sec><ref-list><ref id="B36"><mixed-citation xmlns:xlink="http://www.w3.org/1999/xlink" xlink:type="simple"><person-group><name name-style="western"><surname>Thompson</surname><given-names>FC</given-names></name></person-group> (<year>1981</year>)<article-title> The flower flies of the West Indies (Diptera: Syrphidae).</article-title><source>Memoirs of the Entomological Society of Washington </source><volume>9</volume>: <fpage>1</fpage>-<lpage>200</lpage>.</mixed-citation></ref><ref id="B17"><mixed-citation xmlns:xlink="http://www.w3.org/1999/xlink" xlink:type="simple"><person-group><name name-style="western"><surname>Hull</surname><given-names>FM</given-names></name></person-group> (<year>1943</year>)<source> The genus <italic>Mesogramma</italic>. Entomologica Americana 23: 1–41, 7 pls.</source></mixed-citation></ref><ref id="B11"><mixed-citation xmlns:xlink="http://www.w3.org/1999/xlink" xlink:type="simple"><person-group><name name-style="western"><surname>Hall</surname><given-names>DG</given-names></name></person-group> (<year>1927</year>)<article-title> A new syrphid (Diptera) from Guatemala.</article-title><source>Entomological News </source><volume>38</volume>: <fpage>239</fpage>-<lpage>240</lpage>.</mixed-citation></ref><ref id="B3"><mixed-citation xmlns:xlink="http://www.w3.org/1999/xlink" xlink:type="simple"><person-group><name name-style="western"><surname>Borges</surname><given-names>ZM</given-names></name><name name-style="western"><surname>Couri</surname><given-names>MS</given-names></name></person-group> (<year>2009</year>)<article-title> Revision of <italic>Toxomerus</italic> Macquart, 1855 (Diptera: Syrphidae) from Brazil with synonymic notes, identification key to the species and description of three new species.</article-title><source>Zootaxa </source><volume>2179</volume>: <fpage>1</fpage>-<lpage>72</lpage>.</mixed-citation></ref><ref id="B27"><mixed-citation xmlns:xlink="http://www.w3.org/1999/xlink" xlink:type="simple"><person-group><name name-style="western"><surname>Reemer</surname><given-names>M</given-names></name></person-group> (<year>2010</year>)<article-title> A second survey of Surinam Syrphidae (Diptera): introduction and Syrphinae.</article-title><source>Tijdschrift voor Entomologie </source><volume>53</volume>: <fpage>163</fpage>-<lpage>196</lpage>.</mixed-citation></ref><ref id="B25"><mixed-citation xmlns:xlink="http://www.w3.org/1999/xlink" xlink:type="simple"><person-group><name name-style="western"><surname>Mengual</surname><given-names>X</given-names></name><name name-style="western"><surname>Ståhls</surname><given-names>G</given-names></name><name name-style="western"><surname>Rojo</surname><given-names>S</given-names></name></person-group> (<year>2011</year>)<source> Is the mega-diverse genus <italic>Ocyptamus</italic> (Diptera, Syrphidae) monophyletic? Evidence from molecular characters including the secondary structure of 28S rRNA. Molecular Phylogenetics and Evolution, </source><ext-link ext-link-type="uri" xlink:href="http://dx.doi.org/10.1016/j.ympev.2011.09.014" xlink:type="simple">doi: 10.1016/j.ympev.2011.09.014</ext-link></mixed-citation></ref><ref id="B23"><mixed-citation xmlns:xlink="http://www.w3.org/1999/xlink" xlink:type="simple"><person-group><name name-style="western"><surname>Mengual</surname><given-names>X</given-names></name></person-group> (<year>2008</year>)<source> [=Mengual Sanchis J] Molecular phylogeny and evolution of predatory Syrphidae (Insecta: Diptera). PhD thesis, Alicante, Spain: Universidad de Alicante.</source></mixed-citation></ref></ref-list></tp:taxon-treatment>
