# Supplementary material for: Black-tie dress code: two new species of the genus Toxomerus (Diptera, Syrphidae)
Source: Zookeys. 2011 Oct 26;(140):1–26. doi: 10.3897/zookeys.140.1930 (PMC3208516; doi:10.3897/zookeys.140.1930)
Supplement: XML Treatment for Toxomerus funestus [file zookeys.140.1930-treatment6.xml]

<!DOCTYPE tp:taxon-treatment
  PUBLIC "-//TaxonX//DTD Taxonomic Treatment Publishing DTD v0 20100105//EN" "tax-treatment-NSO.dtd">
<tp:taxon-treatment xmlns:tp="http://www.plazi.org/taxpub"><tp:treatment-meta><mixed-citation publication-type="journal"><person-group><name><surname>Mengual</surname><given-names>Ximo</given-names></name></person-group><article-title>Black-tie dress code: two new species of the genus 
                    <italic>Toxomerus</italic> (Diptera, Syrphidae)
                </article-title><source>Zookeys</source><day>26</day><month>10</month><year>2011</year><volume>2011</volume><issue>140</issue><fpage>1</fpage><lpage>26</lpage><pub-id pub-id-type="doi">10.3897/zookeys.140.1930</pub-id></mixed-citation></tp:treatment-meta><tp:nomenclature><tp:taxon-name>
                        <tp:taxon-name-part taxon-name-part-type="genus">Toxomerus</tp:taxon-name-part>
                        <tp:taxon-name-part taxon-name-part-type="species">funestus</tp:taxon-name-part>
                    <object-id xmlns:xlink="http://www.w3.org/1999/xlink" xlink:type="simple">http://species-id.net/wiki/Toxomerus_funestus</object-id>
                    <object-id xmlns:xlink="http://www.w3.org/1999/xlink" xlink:type="simple">http://www.eol.org/pages/753247</object-id>
                    </tp:taxon-name><tp:taxon-authority>(Doesburg)</tp:taxon-authority><tp:nomenclature-citation-list><tp:nomenclature-citation><tp:taxon-name>Mesograpta funesta</tp:taxon-name><comment><xref ref-type="bibr" rid="B6">Doesburg 1966</xref>: 65. Type locality: Surinam, Zanderij [HT ♀, RMNH].</comment></tp:nomenclature-citation></tp:nomenclature-citation-list></tp:nomenclature><tp:treatment-sec sec-type="Differential diagnosis"><title>Differential diagnosis.</title><p>The female holotype has yellow face with a medial broad black vitta continuing until the vertex, surrounding antennal bases. Scutum black with three broad blue-steel pollinose vittae divided by two submedial brown-bronze pollinose vittae. Pro- and mesofemora entirely yellow, katepisternal yellow macula reduced, as broad as anepisternal yellow vitta, as wide as or narrower than mesofemur. Wing partly bare basally. Abdomen entirely black with terga 2 to 5 with a medial black pollinose vitta and two submedial triangular macula of black pollen.</p><p><italic><tp:taxon-name>Toxomerus funestus</tp:taxon-name></italic> is a very distinct species with a unique abdominal and scutal patterns, and pro- and mesolegs yellows except coxae, trochanters and femora basally brown.</p></tp:treatment-sec><tp:treatment-sec sec-type="Length"><title>Length:</title><p>body, 7.2 mm; wing, 5.4 mm.</p></tp:treatment-sec><tp:treatment-sec sec-type="Distribution"><title>Distribution.</title><p>Surinam, Brazil.</p></tp:treatment-sec><tp:treatment-sec sec-type="Material examined"><title>Material examined.</title><p>♀ holotype.</p></tp:treatment-sec><ref-list><ref id="B6"><mixed-citation xmlns:xlink="http://www.w3.org/1999/xlink" xlink:type="simple"><person-group><name name-style="western"><surname>Doesburg</surname><given-names>PH van</given-names></name></person-group> (<year>1966</year>)<article-title> Syrphidae from Suriname. Additional records and descriptions.</article-title><source>Studies on the Fauna of Suriname and other Guyanas (Uitgaven van der Natuurwetenschappelijke Studiekring van Suriname) </source><volume>9</volume>: <fpage>61</fpage>-<lpage>107</lpage>.</mixed-citation></ref></ref-list></tp:taxon-treatment>
