# Supplementary material for: Black-tie dress code: two new species of the genus Toxomerus (Diptera, Syrphidae)
Source: Zookeys. 2011 Oct 26;(140):1–26. doi: 10.3897/zookeys.140.1930 (PMC3208516; doi:10.3897/zookeys.140.1930)
Supplement: XML Treatment for Toxomerus incaicus [file zookeys.140.1930-treatment9.xml]

<!DOCTYPE tp:taxon-treatment
  PUBLIC "-//TaxonX//DTD Taxonomic Treatment Publishing DTD v0 20100105//EN" "tax-treatment-NSO.dtd">
<tp:taxon-treatment xmlns:tp="http://www.plazi.org/taxpub"><tp:treatment-meta><mixed-citation publication-type="journal"><person-group><name><surname>Mengual</surname><given-names>Ximo</given-names></name></person-group><article-title>Black-tie dress code: two new species of the genus 
                    <italic>Toxomerus</italic> (Diptera, Syrphidae)
                </article-title><source>Zookeys</source><day>26</day><month>10</month><year>2011</year><volume>2011</volume><issue>140</issue><fpage>1</fpage><lpage>26</lpage><pub-id pub-id-type="doi">10.3897/zookeys.140.1930</pub-id></mixed-citation></tp:treatment-meta><tp:nomenclature><tp:taxon-name>
                        <tp:taxon-name-part taxon-name-part-type="genus">Toxomerus</tp:taxon-name-part>
                        <tp:taxon-name-part taxon-name-part-type="species">incaicus</tp:taxon-name-part>
                    <object-id xmlns:xlink="http://www.w3.org/1999/xlink" xlink:type="simple">http://species-id.net/wiki/Toxomerus_incaicus</object-id>
                    </tp:taxon-name><tp:taxon-authority>Sack</tp:taxon-authority><xref ref-type="fig" rid="F2">Figure 27</xref><tp:nomenclature-citation-list><tp:nomenclature-citation><tp:taxon-name>Toxomerus incaicus</tp:taxon-name><comment><xref ref-type="bibr" rid="B32">Sack 1941</xref>: 101. Type locality: Peru, Querobamba, and Bolivia [LT ♂, MTD].</comment></tp:nomenclature-citation></tp:nomenclature-citation-list></tp:nomenclature><tp:treatment-sec sec-type="Differential diagnosis"><title>Differential diagnosis.</title><p>Species with yellow face in both sexes, frontal triangle of male yellow and female frons with a medial broad black vitta. Sucutm black, green-grey pollinose with a lateral broad yellow vitta from postpronotum to scutellum. Scutellum <!--PageBreak--><!--PageBreak-->yellow, black pilose. Legs entirely yellow except metatarsi dark brown. Wing mostly microtrichose, bare only on anterior margin of cells R, BM and CuP and cell R1 basally. Abdomen black with lateral margins yellow, tergum 1 with anterior margin yellow, and terga 6 to 9 yellow; terga 2 to 5 with a central dark pollinose macula; and terga 3 to 5 with two submedial, small, round yellow maculae.</p></tp:treatment-sec><tp:treatment-sec sec-type="Length"><title>Length</title><p>(2): body, 6.0–6.2 (6.1) mm; wing, 5.7–5.8 (5.7) mm.</p></tp:treatment-sec><tp:treatment-sec sec-type="Distribution"><title>Distribution.</title><p>Peru, Bolivia*.</p></tp:treatment-sec><tp:treatment-sec sec-type="Material examined"><title>Material examined.</title><p>1♂ 1♀ paralectotypes.</p></tp:treatment-sec><tp:treatment-sec sec-type="Remarks"><title>Remarks.</title><p><italic><tp:taxon-name>Toxomerus incaicus</tp:taxon-name></italic> has usually medial yellow maculae on terga 3 to 5. Again, this species should not appear in the present key. However, I included this species in case darker specimens might appear with completely black abdomen with lateral yellow margins.</p></tp:treatment-sec><tp:treatment-sec><!--Section generated to contain objects referenced in tp:taxon-treatment.--><fig id="F2" position="float" orientation="portrait"><label>Figures 16–29.</label><caption><p><bold>16</bold> <italic><tp:taxon-name>Toxomerus picudus</tp:taxon-name></italic>, lateral <bold>17</bold> <italic><tp:taxon-name>Toxomerus picudus</tp:taxon-name></italic>, dorsal <bold>18</bold> <italic><tp:taxon-name>Toxomerus hauseri</tp:taxon-name></italic>, lateral <bold>19</bold> <italic><tp:taxon-name>Toxomerus hauseri</tp:taxon-name></italic>, dorsal <bold>20</bold> <italic><tp:taxon-name>Toxomerus hauseri</tp:taxon-name></italic>, head, frontal <bold>21</bold> <italic><tp:taxon-name>Toxomerus picudus</tp:taxon-name></italic>, head, frontal <bold>22 </bold><italic><tp:taxon-name>Toxomerus hieroglyphicus</tp:taxon-name></italic>, head, lateral <bold>23</bold> <italic><tp:taxon-name>Toxomerus picudus</tp:taxon-name></italic>, head, lateral <bold>24</bold> <italic><tp:taxon-name>Toxomerus nitidus</tp:taxon-name></italic>, thorax, lateral <bold>25</bold> <italic><tp:taxon-name>Toxomerus laenas</tp:taxon-name></italic>, thorax, lateral <bold>26</bold> <italic><tp:taxon-name>Toxomerus paragrammus</tp:taxon-name></italic>, abdomen, dorsal <bold>27</bold> <italic><tp:taxon-name>Toxomerus incaicus</tp:taxon-name></italic>, abdomen, dorsal <bold>28</bold> <italic><tp:taxon-name>Toxomerus circumcinctus</tp:taxon-name></italic>, male genitalia, 9th tergum and associated structures: a dorsal b lateral <bold>29</bold> <italic><tp:taxon-name>Toxomerus anthrax</tp:taxon-name></italic>, male genitalia, 9th tergum and associated structures: a dorsal b lateral.</p></caption><graphic xmlns:xlink="http://www.w3.org/1999/xlink" xlink:href="ZooKeys-140-001-g002.jpg" position="float" orientation="portrait" xlink:type="simple"/></fig></tp:treatment-sec><ref-list><ref id="B32"><mixed-citation xmlns:xlink="http://www.w3.org/1999/xlink" xlink:type="simple"><person-group><name name-style="western"><surname>Sack</surname><given-names>P</given-names></name></person-group> (<year>1941</year>)<source> Syrphidae (Dipt.). In: Titschack E (Eds) Beitrage zur Fauna Perus. Band 1. Gustav Fischer, Jena, 97–120. [Reprinted as Sack P (1951) Syrphidae (Dipt.). In: Titschack E (Eds) Beitrage zur Fauna Perus. Band 2. Gustav Fischer, Jena, 93–116].</source></mixed-citation></ref></ref-list></tp:taxon-treatment>
