# Supplementary material for: Black-tie dress code: two new species of the genus Toxomerus (Diptera, Syrphidae)
Source: Zookeys. 2011 Oct 26;(140):1–26. doi: 10.3897/zookeys.140.1930 (PMC3208516; doi:10.3897/zookeys.140.1930)
Supplement: XML Treatment for Toxomerus nitidus [file zookeys.140.1930-treatment11.xml]

<!DOCTYPE tp:taxon-treatment
  PUBLIC "-//TaxonX//DTD Taxonomic Treatment Publishing DTD v0 20100105//EN" "tax-treatment-NSO.dtd">
<tp:taxon-treatment xmlns:tp="http://www.plazi.org/taxpub"><tp:treatment-meta><mixed-citation publication-type="journal"><person-group><name><surname>Mengual</surname><given-names>Ximo</given-names></name></person-group><article-title>Black-tie dress code: two new species of the genus 
                    <italic>Toxomerus</italic> (Diptera, Syrphidae)
                </article-title><source>Zookeys</source><day>26</day><month>10</month><year>2011</year><volume>2011</volume><issue>140</issue><fpage>1</fpage><lpage>26</lpage><pub-id pub-id-type="doi">10.3897/zookeys.140.1930</pub-id></mixed-citation></tp:treatment-meta><tp:nomenclature><tp:taxon-name>
                        <tp:taxon-name-part taxon-name-part-type="genus">Toxomerus</tp:taxon-name-part>
                        <tp:taxon-name-part taxon-name-part-type="species">nitidus</tp:taxon-name-part>
                    <object-id xmlns:xlink="http://www.w3.org/1999/xlink" xlink:type="simple">http://species-id.net/wiki/Toxomerus_nitidus</object-id>
                    </tp:taxon-name><tp:taxon-authority>(Schiner)</tp:taxon-authority><xref ref-type="fig" rid="F2">Figure 24</xref><tp:nomenclature-citation-list><tp:nomenclature-citation><tp:taxon-name>Mesogramma nitida</tp:taxon-name><comment><xref ref-type="bibr" rid="B33">Schiner 1868</xref>: 349. Type locality: South America [Venezuela] [ST ♂, NMW]<!--PageBreak-->.</comment></tp:nomenclature-citation><tp:nomenclature-citation><tp:taxon-name>Mesogramma ovata</tp:taxon-name><comment><xref ref-type="bibr" rid="B16">Hull 1942b</xref>: 19. Type locality: Panama, Yape, Tuirar [HT ♀, MCZ] syn. n.</comment></tp:nomenclature-citation></tp:nomenclature-citation-list></tp:nomenclature><tp:treatment-sec sec-type="Differential diagnosis"><title>Differential diagnosis.</title><p>Species with yellow face and a medial black facial vitta in both sexes, geba black. Scutum black, green-bronze pollinose with a medial bluish-white pollinose vitta, sometimes with two submedial whitish vittae. Postpronotum yellow and notopleuron partly yellow, usually with triangular yellow macula anteriorly narrowing towards transverse suture. Wing partly bare basally, with costal cell entirely microtrichose and brown, darker than the rest of the wing except stigma. Male abdomen usually bicolor, with terga 1 and 2 black (tergum 1 with yellow anterior corners) and terga 3 to 5 reddish-orange; postanal process of the male gentialia long. Female abdomen usually shiny black with black lateral margins; tergum 2 with submedial black pollinose fascia and terga 3 and 4 with four black pollinose vittate maculae (<xref ref-type="fig" rid="F1">Fig. 9</xref>).</p><p>Species close to <italic><tp:taxon-name>Toxomerus dispar</tp:taxon-name></italic> and <italic><tp:taxon-name>Toxomerus</tp:taxon-name></italic> sp. 3 but males of <italic>nitidus</italic> have black facial vitta and notopleuron partly yellow.</p></tp:treatment-sec><tp:treatment-sec sec-type="Length"><title>Length</title><p>(5): body, 6.1–7.4 (6.9) mm; wing, 5.5–6.9 (6.1) mm.</p></tp:treatment-sec><tp:treatment-sec sec-type="Distribution"><title>Distribution.</title><p>Guatemala, Costa Rica, Panama, Colombia.</p></tp:treatment-sec><tp:treatment-sec sec-type="Material examined"><title>Material examined.</title><p>2♂ syntypes, ♀ holotype of <italic>ovatus</italic>, <bold><italic>Non-type material</italic>:</bold> 7♂ 10♀.</p></tp:treatment-sec><tp:treatment-sec sec-type="Remarks"><title>Remarks.</title><p>Males of <italic><tp:taxon-name>Toxomerus nitidus</tp:taxon-name></italic> always have a bicolored abdomen and females may have yellowish markings as noted by <xref ref-type="bibr" rid="B17">Hull (1943)</xref> (see <xref ref-type="fig" rid="F1">Fig. 9</xref>), although most of the studied specimens had shiny black abdomens with a black pollinose pattern.</p><p><italic><tp:taxon-name>Toxomerus nitidus</tp:taxon-name></italic> has been cited few times after its original description but only in catalogues (see Appendix I). I had the possibility to study two syntypes of <italic><tp:taxon-name>Toxomerus nitidus</tp:taxon-name></italic> and compared them with males of <italic><tp:taxon-name>Toxomerus ovatus</tp:taxon-name></italic> at USNM. Male genitalia were identical and females of <italic>ovatus</italic> did key out as <italic>nitidus</italic>. Thus, I realized that <italic><tp:taxon-name>Toxomerus nitidus</tp:taxon-name></italic> was only known from male specimens. Therefore, <italic><tp:taxon-name>Toxomerus ovatus</tp:taxon-name></italic> is here considered to be a junior synonym of <italic><tp:taxon-name>Toxomerus nitidus</tp:taxon-name></italic>.</p></tp:treatment-sec><tp:treatment-sec><!--Section generated to contain objects referenced in tp:taxon-treatment.--><fig id="F2" position="float" orientation="portrait"><label>Figures 16–29.</label><caption><p><bold>16</bold> <italic><tp:taxon-name>Toxomerus picudus</tp:taxon-name></italic>, lateral <bold>17</bold> <italic><tp:taxon-name>Toxomerus picudus</tp:taxon-name></italic>, dorsal <bold>18</bold> <italic><tp:taxon-name>Toxomerus hauseri</tp:taxon-name></italic>, lateral <bold>19</bold> <italic><tp:taxon-name>Toxomerus hauseri</tp:taxon-name></italic>, dorsal <bold>20</bold> <italic><tp:taxon-name>Toxomerus hauseri</tp:taxon-name></italic>, head, frontal <bold>21</bold> <italic><tp:taxon-name>Toxomerus picudus</tp:taxon-name></italic>, head, frontal <bold>22 </bold><italic><tp:taxon-name>Toxomerus hieroglyphicus</tp:taxon-name></italic>, head, lateral <bold>23</bold> <italic><tp:taxon-name>Toxomerus picudus</tp:taxon-name></italic>, head, lateral <bold>24</bold> <italic><tp:taxon-name>Toxomerus nitidus</tp:taxon-name></italic>, thorax, lateral <bold>25</bold> <italic><tp:taxon-name>Toxomerus laenas</tp:taxon-name></italic>, thorax, lateral <bold>26</bold> <italic><tp:taxon-name>Toxomerus paragrammus</tp:taxon-name></italic>, abdomen, dorsal <bold>27</bold> <italic><tp:taxon-name>Toxomerus incaicus</tp:taxon-name></italic>, abdomen, dorsal <bold>28</bold> <italic><tp:taxon-name>Toxomerus circumcinctus</tp:taxon-name></italic>, male genitalia, 9th tergum and associated structures: a dorsal b lateral <bold>29</bold> <italic><tp:taxon-name>Toxomerus anthrax</tp:taxon-name></italic>, male genitalia, 9th tergum and associated structures: a dorsal b lateral.</p></caption><graphic xmlns:xlink="http://www.w3.org/1999/xlink" xlink:href="ZooKeys-140-001-g002.jpg" position="float" orientation="portrait" xlink:type="simple"/></fig><fig id="F1" position="float" orientation="portrait"><label>Figures 1–15.</label><caption><p>1<bold>–</bold>8 <italic><tp:taxon-name>Toxomerus dispar</tp:taxon-name></italic>: <bold>1</bold> Abdomen of pale male, dorsal <bold>2</bold> Abdomen of dark male, dorsal <bold>3</bold> Abdomen of very dark male, dorsal <bold>4</bold> Abdomen of dark female, dorsal <bold>5</bold> Abdomen of very dark male, dorsal <bold>6</bold> wing <bold>7</bold> Female genitalia: a dorsal, b ventral <bold>8</bold> Male genitalia, 9th tergum and associated structures: a dorsal b lateral <bold>9</bold> <italic><tp:taxon-name>Toxomerus nitidus</tp:taxon-name></italic>, abdomen of female, dorsal <bold>10</bold> <italic><tp:taxon-name>Toxomerus flaviplurus</tp:taxon-name></italic>, abdomen of female, dorsal <bold>11</bold> <italic><tp:taxon-name>Toxomerus hieroglyphicus</tp:taxon-name></italic>, abdomen of male, dorsal <bold>12</bold> <italic><tp:taxon-name>Toxomerus laenas</tp:taxon-name></italic>, abdomen of male, dorsal <bold>13</bold> <italic><tp:taxon-name>Toxomerus</tp:taxon-name></italic> sp. 1, thorax, lateral <bold>14</bold> <italic><tp:taxon-name>Toxomerus flaviplurus</tp:taxon-name></italic>, thorax, lateral <bold>15</bold> <italic><tp:taxon-name>Toxomerus anthrax</tp:taxon-name></italic>, thorax, lateral (Figs 1, 2, 4, 6, 7 and 8 from <xref ref-type="bibr" rid="B36">Thompson 1981</xref>; Figs 9<bold>–</bold>15 from <xref ref-type="bibr" rid="B17">Hull 1943</xref>).</p></caption><graphic xmlns:xlink="http://www.w3.org/1999/xlink" xlink:href="ZooKeys-140-001-g001.jpg" position="float" orientation="portrait" xlink:type="simple"/></fig></tp:treatment-sec><ref-list><ref id="B33"><mixed-citation xmlns:xlink="http://www.w3.org/1999/xlink" xlink:type="simple"><person-group><name name-style="western"><surname>Schiner</surname><given-names>IR</given-names></name></person-group> (<year>1868</year>)<source> Diptera. In: von Wullerstorf-Urbair B (Eds) Reise der österreichischen Fregatte Novara um die Erde in den Jahren 1857, 1858, 1859 unter den Befehlen des Commodore B. von Wüllerstorf-Urbair. Zoologischer Theil, 2 Band. Carl Gerold’s Sohn, Wien, vi + 388 pp, 4 pls.</source></mixed-citation></ref><ref id="B16"><mixed-citation xmlns:xlink="http://www.w3.org/1999/xlink" xlink:type="simple"><person-group><name name-style="western"><surname>Hull</surname><given-names>FM</given-names></name></person-group> (<year>1942b</year>)<article-title> Some flies of the genus <italic>Mesogramma</italic>.</article-title><source>Proceedings of the New England Zoölogical Club </source><volume>30</volume>: <fpage>17</fpage>-<lpage>24</lpage>.</mixed-citation></ref><ref id="B36"><mixed-citation xmlns:xlink="http://www.w3.org/1999/xlink" xlink:type="simple"><person-group><name name-style="western"><surname>Thompson</surname><given-names>FC</given-names></name></person-group> (<year>1981</year>)<article-title> The flower flies of the West Indies (Diptera: Syrphidae).</article-title><source>Memoirs of the Entomological Society of Washington </source><volume>9</volume>: <fpage>1</fpage>-<lpage>200</lpage>.</mixed-citation></ref><ref id="B17"><mixed-citation xmlns:xlink="http://www.w3.org/1999/xlink" xlink:type="simple"><person-group><name name-style="western"><surname>Hull</surname><given-names>FM</given-names></name></person-group> (<year>1943</year>)<source> The genus <italic>Mesogramma</italic>. Entomologica Americana 23: 1–41, 7 pls.</source></mixed-citation></ref></ref-list></tp:taxon-treatment>
