# Supplementary material for: Black-tie dress code: two new species of the genus Toxomerus (Diptera, Syrphidae)
Source: Zookeys. 2011 Oct 26;(140):1–26. doi: 10.3897/zookeys.140.1930 (PMC3208516; doi:10.3897/zookeys.140.1930)
Supplement: XML Treatment for Toxomerus paragrammus [file zookeys.140.1930-treatment12.xml]

<!DOCTYPE tp:taxon-treatment
  PUBLIC "-//TaxonX//DTD Taxonomic Treatment Publishing DTD v0 20100105//EN" "tax-treatment-NSO.dtd">
<tp:taxon-treatment xmlns:tp="http://www.plazi.org/taxpub"><tp:treatment-meta><mixed-citation publication-type="journal"><person-group><name><surname>Mengual</surname><given-names>Ximo</given-names></name></person-group><article-title>Black-tie dress code: two new species of the genus 
                    <italic>Toxomerus</italic> (Diptera, Syrphidae)
                </article-title><source>Zookeys</source><day>26</day><month>10</month><year>2011</year><volume>2011</volume><issue>140</issue><fpage>1</fpage><lpage>26</lpage><pub-id pub-id-type="doi">10.3897/zookeys.140.1930</pub-id></mixed-citation></tp:treatment-meta><tp:nomenclature><tp:taxon-name>
                        <tp:taxon-name-part taxon-name-part-type="genus">Toxomerus</tp:taxon-name-part>
                        <tp:taxon-name-part taxon-name-part-type="species">paragrammus</tp:taxon-name-part>
                    <object-id xmlns:xlink="http://www.w3.org/1999/xlink" xlink:type="simple">http://species-id.net/wiki/Toxomerus_paragrammus</object-id>
                    </tp:taxon-name><tp:taxon-authority>(Schiner)</tp:taxon-authority><xref ref-type="fig" rid="F2">Figure 26</xref><tp:nomenclature-citation-list><tp:nomenclature-citation><tp:taxon-name>Mesogramma paragramma</tp:taxon-name><comment><xref ref-type="bibr" rid="B33">Schiner 1868</xref>: 349. Type locality: South America [Venezuela] [ST ♂, NMW].</comment></tp:nomenclature-citation></tp:nomenclature-citation-list></tp:nomenclature><tp:treatment-sec sec-type="Differential diagnosis"><title>Differential diagnosis.</title><p>Species with face produced forward, yellow, with gena brown. Scutum black, bronze pollinose, with a broad yellow lateral vitta, yellow and black pilose. Scutum yellow, black pilose. Pleuron mostly black except posterior anepisternum yellow on posterior 2/3, katepisternum with a dorsal yellow macula and anepimeron yellow on anterior and dorsomedial sections. Wing hyaline, microtrichose. Abdomen <!--PageBreak-->mainly black, with a broad yellow lateral margin in terga 1 to 5; tergum 2 with a medial black pollinose macula; terga 3 and 4 with two subanterior fasciate maculae that can eventually meet in the middle with a central yellow vitta (<xref ref-type="fig" rid="F2">Fig. 26</xref>).</p></tp:treatment-sec><tp:treatment-sec sec-type="Length"><title>Length</title><p>(2): body, 6.8–7.0 (6.9) mm; wing, 6.3–6.5 (6.4) mm.</p></tp:treatment-sec><tp:treatment-sec sec-type="Distribution"><title>Distribution.</title><p>Venezuela.</p></tp:treatment-sec><tp:treatment-sec sec-type="Material examined"><title>Material examined.</title><p>2♂ syntypes.</p></tp:treatment-sec><tp:treatment-sec sec-type="Remarks"><title>Remarks.</title><p><italic><tp:taxon-name>Toxomerus paragrammus</tp:taxon-name></italic> is another species that most of the times will not run through the key because the presence of yellow maculae on the abdomen. I included this species because I think some dark specimens might have black abdomen with yellow lateral margins.</p></tp:treatment-sec><tp:treatment-sec><!--Section generated to contain objects referenced in tp:taxon-treatment.--><fig id="F2" position="float" orientation="portrait"><label>Figures 16–29.</label><caption><p><bold>16</bold> <italic><tp:taxon-name>Toxomerus picudus</tp:taxon-name></italic>, lateral <bold>17</bold> <italic><tp:taxon-name>Toxomerus picudus</tp:taxon-name></italic>, dorsal <bold>18</bold> <italic><tp:taxon-name>Toxomerus hauseri</tp:taxon-name></italic>, lateral <bold>19</bold> <italic><tp:taxon-name>Toxomerus hauseri</tp:taxon-name></italic>, dorsal <bold>20</bold> <italic><tp:taxon-name>Toxomerus hauseri</tp:taxon-name></italic>, head, frontal <bold>21</bold> <italic><tp:taxon-name>Toxomerus picudus</tp:taxon-name></italic>, head, frontal <bold>22 </bold><italic><tp:taxon-name>Toxomerus hieroglyphicus</tp:taxon-name></italic>, head, lateral <bold>23</bold> <italic><tp:taxon-name>Toxomerus picudus</tp:taxon-name></italic>, head, lateral <bold>24</bold> <italic><tp:taxon-name>Toxomerus nitidus</tp:taxon-name></italic>, thorax, lateral <bold>25</bold> <italic><tp:taxon-name>Toxomerus laenas</tp:taxon-name></italic>, thorax, lateral <bold>26</bold> <italic><tp:taxon-name>Toxomerus paragrammus</tp:taxon-name></italic>, abdomen, dorsal <bold>27</bold> <italic><tp:taxon-name>Toxomerus incaicus</tp:taxon-name></italic>, abdomen, dorsal <bold>28</bold> <italic><tp:taxon-name>Toxomerus circumcinctus</tp:taxon-name></italic>, male genitalia, 9th tergum and associated structures: a dorsal b lateral <bold>29</bold> <italic><tp:taxon-name>Toxomerus anthrax</tp:taxon-name></italic>, male genitalia, 9th tergum and associated structures: a dorsal b lateral.</p></caption><graphic xmlns:xlink="http://www.w3.org/1999/xlink" xlink:href="ZooKeys-140-001-g002.jpg" position="float" orientation="portrait" xlink:type="simple"/></fig></tp:treatment-sec><ref-list><ref id="B33"><mixed-citation xmlns:xlink="http://www.w3.org/1999/xlink" xlink:type="simple"><person-group><name name-style="western"><surname>Schiner</surname><given-names>IR</given-names></name></person-group> (<year>1868</year>)<source> Diptera. In: von Wullerstorf-Urbair B (Eds) Reise der österreichischen Fregatte Novara um die Erde in den Jahren 1857, 1858, 1859 unter den Befehlen des Commodore B. von Wüllerstorf-Urbair. Zoologischer Theil, 2 Band. Carl Gerold’s Sohn, Wien, vi + 388 pp, 4 pls.</source></mixed-citation></ref></ref-list></tp:taxon-treatment>
